# Supplementary material for: A saturation hypothesis to explain both enhanced and impaired learning with enhanced plasticity
Source: eLife. 2017 Feb 24;6:e20147. doi: 10.7554/eLife.20147 (PMC5386593; doi:10.7554/eLife.20147)
Supplement: Figure 1—source data 1. — Data show VOR learning, after thirty minutes of either VOR-increase training or VOR-decrease training, for both DKO and WT mice in three different conditions (without virus, with L7::H2-Db virus, or control L7::GFP virus). The eye movement response to the vestibular stimulus alone, i.e. the VOR, was measured in total darkness, and learning was calculated as the percentage change in the VOR gain after training relative the baseline VOR gain measured before training. Positive values indicate increase VOR learning and negative values indicate decrease VOR learning corresponding to the respective training stimuli. Each number corresponds to the learning in an individual animal. DOI: http://dx.doi.org/10.7554/eLife.20147.004 [file elife-20147-fig1-data1.xlsx]

## Sheet: Figure 1
VOR Increase Training									VOR Decrease Training
No Virus			L7::H2-Db			L7::GFP			No Virus			L7::H2-Db			L7::GFP
WT	DKO		WT	DKO		WT	DKO		WT	DKO		WT	DKO		WT	DKO
0.556	0.41372		0.839744	0.308417		0.707386	0.204013		-0.353922	-0.385609		-0.286458	-0.14787		-0.412245	-0.414351
0.830356	0.213042		0.808015	0.304054		0.712166	0.373602		-0.711864	-0.112565		-0.399687	-0.392727		-0.359331	-0.277098
1.21311	0.208398		0.216667	0.276744		0.186	0.0951327		-0.661013	-0.344714		-0.223315	-0.325		-0.531418	-0.33722
0.211024	0.188254		0.349085	0.35		0.83691	0.445783		-0.308571	-0.252551		-0.380074	-0.188925		-0.498188	-0.330723
0.661718	0.406554		0.53537	0.634021		0.335249	0.370543		-0.287375	-0.37133		-0.416185	-0.410221		-0.625874	-0.294462
0.454605	0.0882655		0.783871	0.394578		0.346154	0.149068		-0.443066	-0.253363		-0.530612	-0.242627		-0.541779	-0.161716
0.314602	0.225557		0.119104	1.09649		0.13172	0.29646		-0.294095	-0.190045		-0.632743	-0.233983		-0.521318	-0.301056
0.205567	0.0685935		0.217905	0.496429		0.195387	0.219739		-0.351806	-0.183222		-0.215227	-0.431138		-0.482955	-0.191051
0.226396	0.182766		0.318182	0.336788		0.133562	0.440789		-0.503132	-0.492604			-0.432854		-0.306202	-0.369319
0.0608794	0.153803			0.423851		0.308451	0.142292		-0.346769	-0.36911			-0.317276		-0.489346	-0.230247
0.426036	0.399708			0.300173			0.301872		-0.19827	-0.324816			-0.372483		-0.013089	-0.216469
0.25524	0.0328654			0.345018			0.0766467		-0.374435	-0.517466			-0.340102			-0.368327
0.39916	0.222901			0.438944					-0.465997	-0.187193			-0.514925
0.246512	0.0597826			0.237838					-0.587782	-0.365732			-0.282787
0.211329	0.294326			0.346491					-0.344006	-0.441001			-0.310886
0.454825	-0.00502513								-0.221633	-0.309831
	0.119403								-0.136715	-0.134589
	0.35								-0.286732	-0.293631
	0.389363									-0.109711
	0.258711									-0.350957
	0.356784
	0.132933
	0.375949
	-0.113
