# Supplementary material for: A saturation hypothesis to explain both enhanced and impaired learning with enhanced plasticity
Source: eLife. 2017 Feb 24;6:e20147. doi: 10.7554/eLife.20147 (PMC5386593; doi:10.7554/eLife.20147)
Supplement: Figure 2—source data 1. — Climbing fiber stimulation in WT mice before VOR training recapitulates the learning impairment in the DKO mice. Data show time course of VOR learning in WT mice during 30 min of normal visual-vestibular VOR training following 30 min of optical stimulation to either optogenetically stimulate climbing fibers (CFs) or provide sham controls (light only in WT without ChR2 expressed in the CFs). Learning was calculated as the percentage change in VOR gain measured after each 10 min block of visual-vestibular training relative to the baseline VOR gain measured immediately before visual-vestibular training. Positive values indicate increase VOR learning and negative values indicate decrease VOR learning corresponding to the respective training stimuli. Each row of 4 numbers within the condition columns corresponds to the time course of learning in an individual animal. DOI: http://dx.doi.org/10.7554/eLife.20147.009 [file elife-20147-fig2-data1.xlsx]

## Sheet: Figure 2
VOR Increase Learning										VOR Decrease Learning
CF stim 0 min	CF stim 10 min	CF stim 20 min	CF stim 30 min		control	control x2 10min	control x2 20 min	control x2 30 min		CF stim 0min	CF stim 10min	CF stim 20min	CF stim 30 min		control	control x0 10min	control x0 20 min	control x0 30min
0	-0.1	0.07	0.11		0	0.45	0.45	0.83		0	-0.24	-0.23	-0.53		0	-0.25	-0.41	-0.32
0	0.08	-0.13	0.15		0	-0.03	0.1	0.16		0	0.24	-0.07	-0.3		0	-0.24	-0.27	-0.35
0	-0.14	-0.27	-0.17		0	0.22	-0.05	0.53		0	-0.26	-0.29	-0.39		0	-0.32	-0.36	-0.36
0	0.02	0.04	0.21		0	0.12	0.05	0		0	-0.59	-0.6	-0.37		0	-0.37	-0.16	-0.53
0	-0.01	0.16	0.28		0	0.43	0.35	0.4		0	-0.37	-0.35	-0.39		0	-0.33	-0.32	-0.48
0	0.21	0.1	0.26		0	0.03	0.33	0.17		0	-0.31	-0.42	-0.61		0	-0.23	-0.42	-0.41
