# Supplementary material for: A saturation hypothesis to explain both enhanced and impaired learning with enhanced plasticity
Source: eLife. 2017 Feb 24;6:e20147. doi: 10.7554/eLife.20147 (PMC5386593; doi:10.7554/eLife.20147)
Supplement: Figure 3—source data 1. — The same VOR-increase training procedure induced dramatically different learning outcomes in the DKO mice with different pre-training procedures. Data show time course of VOR learning in WT and DKO mice during 30 min of different pre-training conditions (no pre-training, VOR-decrease pre-training, and vestibular only pre-training) followed by 30 min of normal VOR-increase training. Data are separated by pre-training condition and by whether mice received virus for rescue expression of H2-Db in Purkinje cells (without virus, with L7::H2-Db virus, or control L7::GFP virus). Learning was calculated as the percentage change in the VOR gain after each block of 10 min training relative the baseline VOR gain measured before any training occurred. Negative values indicate decrease VOR learning and positive values indicate increase VOR learning. However, in this case with pre-training, a reduction in negative values also indicates increase VOR learning. Each row of numbers within the condition columns corresponds to the time course of learning in an individual animal. DOI: http://dx.doi.org/10.7554/eLife.20147.013 [file elife-20147-fig3-data1.xlsx]

## Sheet: Figure 3
NO Pre-Training (No Virus)													VOR-decrease Pre-Training (No Virus)																Vestibular Only Pre-Training (No Virus)																VOR-decrease Pre-Training (L7::H2-Db Virus)
WT 0 min	WT 10 min	WT 20 min	WT 30 min		DKO 0 min	DKO 10 min	DKO 20 min	DKO 30 min		WT pre 0 min	WT pre 10 min	WT pre 20 min	WT 0 min	WT 10 min	WT 20 min	WT 30 min		DKO pre 0 min	DKO pre 10 min	DKO pre 20 min	DKO 0 min	DKO 10 min	DKO 20 min	DKO 30 min		WT pre 0 min	WT pre 10 min	WT pre 20 min	WT 0 min	WT 10 min	WT 20 min	WT 30 min		DKO pre 0 min	DKO pre 10 min	DKO pre 20 min	DKO 0 min	DKO 10 min	DKO 20 min	DKO 30 min		WT pre 0 min	WT pre 10 min	WT pre 20 min	WT 0 min	WT 10 min	WT 20 min	WT 30 min
0	0.22	0.28	0.56		0	0.13	0.23	0.41		0	-0.347387	0.141466	-0.24	-0.54	-0.4	0.04		0	0.20808	0.0354036	-0.03	0.59	1.6	1		0	-0.150425	-0.00975625	-0.14	0.58	0.6	0.89		0	-0.0568251	-0.0413434	-0.09	-0.03	0.08	-0.01		0	-0.271242	-0.30719	-0.5	-0.248366	-0.137255	-0.222222
0	0.64	0.68	0.83		0	0.01	0	0.21		0	-0.370283	-0.513695	-0.51	-0.17	-0.45	-0.2		0	-0.192409	-0.37697	-0.44	-0.07	0.05	0.14		0	-0.182653	-0.26652	-0.38	-0.01	-0.22	-0.03		0	-0.150851	-0.305624	-0.21	-0.04	0.14	0.01		0	-0.279087	-0.43878	-0.512031	-0.331211	-0.539374	-0.455494
0	0.61	0.6	1.21		0	0.21	0.22	0.21		0	-0.284661	-0.2901	-0.33	-0.5	-0.31	-0.23		0	0.190099	0.00611892	-0.11	0.21	0.41	0.35		0	-0.291007	-0.220783	-0.28	-0.22	0	-0.15		0	-0.200693	-0.159319	-0.27	-0.22	-0.03	-0.24		0	-0.21748	-0.270325	-0.323171	0.0406504	-0.162602	-0.0955285
0	-0.01	0.22	0.21		0	-0.09	-0.18	0.19		0	-0.429083	-0.140422	-0.3	-0.38	-0.29	-0.35		0	-0.349829	-0.457348	-0.44	-0.06	-0.33	-0.23		0	-0.107707	0.0260165	-0.22	0.18	0.08	0.18		0	0.00014519	-0.0820523	-0.13	-0.01	0.27	0.31		0	-0.192229	-0.226994	-0.529652	-0.218814	-0.00204499	-0.179959
0	0.44	0.57	0.66		0	0.24	0.57	0.41		0	-0.512119	-0.552482	-0.57	-0.63	-0.5	-0.52		0	-0.278225	-0.26785	-0.47	-0.24	-0.18	-0.01		0	-0.172804	-0.139254	-0.14	-0.18	0.43	0.11		0	-0.150931	-0.205245	-0.29	-0.07	-0.13	-0.1		0	-0.320946	-0.351351	-0.439189	-0.273649	-0.206081	-0.320946
0	0.25	0.37	0.45		0	0.01	0.13	0.09		0	-0.118639	-0.266714	-0.31	-0.24	-0.23	-0.12		0	-0.214715	-0.323709	-0.37	-0.32	-0.12	-0.15		0	-0.188778	-0.329949	-0.29	-0.14	0.44	0.01		0	-0.0505151	0.0428785	-0.11	-0.23	-0.26	-0.27		0	-0.17945	-0.204052	-0.273517	-0.188133	-0.146165	-0.137482
0	0.22	0.16	0.31		0	0.22	0.38	0.23		0	-0.186381	-0.378515	-0.39	-0.46	-0.31	-0.17		0	-0.0331538	-0.309449	-0.44	-0.27	-0.3	-0.38										0	-0.1054	-0.055718	-0.35	-0.18	-0.25	-0.16		0	-0.324405	-0.383929	-0.322917	-0.315476	-0.193452	-0.214286
0	-0.02	0.16	0.21		0	0.09	0.19	0.07		0	-0.0287938	-0.17009	-0.19	0	0.12	0.17		0	-0.221639	-0.392955	-0.31	-0.21	-0.23	-0.1																		0	-0.188088	-0.247649	-0.360502	-0.153605	-0.203762	0.0752351
0	0.12	0.28	0.23		0	-0.12	0.06	0.18		0	-0.248619	-0.335629	-0.33	-0.22	-0.08	-0.04		0	-0.172654	-0.0934475	-0.08	0.1	0.07	0.12																		0	-0.219101	-0.148876	-0.272472	-0.238764	-0.19382	0.0393258
0	0.13	0.13	0.06		0	0.07	0.4	0.15		0	-0.318681	-0.300366	-0.44	-0.22	-0.32	-0.13		0	-0.0921168	-0.256086	-0.3	-0.13	-0.07	0.03
0	0.28	0.43	0.43		0	0.15	0.05	0.4		0	-0.142529	-0.204598	-0.3	-0.17	-0.13	0.13		0	-0.268704	-0.116767	-0.18	-0.02	-0.3	-0.14
0	0.44	0.29	0.26		0	-0.27	0.04	0.03		0	-0.306488	-0.293065	-0.33	-0.29	-0.17	-0.24		0	-0.0855925	-0.174365	-0.17	0.04	0.17	0.27
0	0.14	0.07	0.4		0	-0.09	0.14	0.22										0	-0.262352	-0.333499	-0.35	-0.25	-0.16	-0.06
0	0.09	0.39	0.25		0	0.23	0.1	0.06										0	-0.145946	-0.0810811	-0.12	0.06	0.22	0.31
0	0.27	0.36	0.21		0	0.16	0.17	0.29										0	0.0306122	-0.367347	0.01	-0.03	0	0.36
0	0.17	0.22	0.45		0	0.03	0.07	-0.01										0	-0.204651	-0.702326	-0.66	-0.39	-0.22	0.02
					0	0.07	0.2	0.12										0	-0.0237467	-0.274406	-0.32	-0.08	0.03	0.12
					0	0.26	0.32	0.35										0	-0.200514	-0.092545	-0.26	-0.14	-0.16	0.19
					0	0.24	0.31	0.34										0	-0.222453	-0.27027	-0.47	-0.3	-0.37	-0.33
					0	0.27	0.2	0.25
					0	0.3	0.27	0.32
					0	0.09	0.09	0.13
					0	0.13	0.29	0.38
					0	-0.16	-0.23	-0.11
[truncated: 21 more columns]
